# Supplementary material for: Evaluation of treadmill cardiopulmonary exercise testing and field measurement results in women’s youth and adult national team water polo players
Source: Heliyon. 2024 Dec 11;11(1):e41131. doi: 10.1016/j.heliyon.2024.e41131 (PMC11719302; doi:10.1016/j.heliyon.2024.e41131)
Supplement: Multimedia component 1 [file mmc1.xlsx]

## Sheet: Time-Adult
Players	400m		200m		200m				100m		100m		100m		100m		100m		100m		100m		100m
	Min	Sec	Min	Sec	Min	Sec	Part 1. (sec)	Part 1.(Min:sec)	Min	Sec	Min	Sec	Min	Sec	Min	Sec	Min	Sec	Min	Sec	Min	Sec	Min	Sec	Part2 (sec)	Part 2. (Min:sec)	Overall (sec)	Overall (Min:sec)	Max HR	Field max HR/CPET max HR (%)	Maximal 1 min. heart rate recovery (BPM)
1	5	26	2	40	2	48	654	10:54	1	16	1	16	1	18	1	18	1	17	1	18	1	18	1	18	619	10:19	1273	21:13	173	94.0217	51
2	5	24	2	39	2	45	648	10:48	1	15	1	15	1	15	1	16	1	15	1	15	1	15	1	16	602	10:02:00	1250	20:50	181	90.5	31
3	5	10	2	33	2	38	621	10:21	1	14	1	14	1	14	1	15	1	15	1	15	1	15	1	16	598	9:58	1219	20:19	170	99.4152	44
4	5	5.75	2	31.3	2	35.47	612.52	10:13:00	1	12.92	1	13.12	1	13.52	1	14.11	1	13.61	1	14.14	1	14.61	1	14.39	590.42	09:50:00	1202.94	20:2,94	181	96.7914	26
5	5	1.56	2	29.2	2	31.93	602.69	10:03:00	1	9.83	1	10.8	1	10.53	1	10.56	1	11.11	1	11.76	1	10.93	1	11.21	566.73	09:27:00	1169.42	19:29,42	189	105.587	37
6	5	8.5	2	24	2	31	603.5	10:04:00	1	11	1	12	1	10	1	9	1	10	1	9.5	1	10	1	9.5	561	9:21	1164.5	19:24,5	175	93.5829	50
7	4	52	2	23	2	27	582	9:42	1	9	1	10	1	10.5	1	11	1	11	1	12	1	11	1	12	566.5	09:27:00	1148.5	19:8,5	181	95.2632	55
8	4	52	2	26	2	26	584	9:44	1	9	1	8	1	9	1	9	1	10	1	9	1	10	1	10	554	9:14	1138	18:58	177	97.7901	41
9	4	53	2	22	2	24	579	9:39	1	9	1	9	1	7.5	1	8	1	9	1	8	1	9	1	9	548.5	9:8,5	1127.5	18:47,5	186	96.3731	56
10	4	56.87	2	21.9	2	26.05	584.82	09:45:00	1	6.78	1	7.52	1	7.35	1	7.55	1	6.66	1	7.96	1	7.93	1	6.45	538.2	08:58:00	1123.02	18:43,02	195	105.978	53
11	4	46	2	18	2	20	564	9:24	1	6	1	8	1	7	1	8	1	9	1	9	1	9	1	8	544	09:04:00	1108	18:28	190	101.604	44
12	4	42.76	2	18.5	2	19.45	560.71	09:21:00	1	5.03	1	6.31	1	6.41	1	6.42	1	5.66	1	5.56	1	5.66	1	6.02	527.07	08:47:00	1087.78	18:7,78	189	94.5	48
13	4	36	2	14.5	2	16.5	547	09:07:00	1	6	1	5.5	1	5.5	1	6	1	6	1	5.5	1	6	1	5.5	526	8:46	1073	17:53	178	96.7391	60
14	4	30.85	2	11.7	2	13.99	536.54	08:57:00	1	3.02	1	3.41	1	3.84	1	3.61	1	3.36	1	3.8	1	3.72	1	3.05	507.81	08:28:00	1044.35	17:24,35	192	94.5813	38
15	6	20	2	55	3	10	745	12:25:00	1	16	1	24	1	27	1	26	1	19	1	26	1	30	1	30	678	11:18:00	1423	23:43:00	187	92.1182	25
16	5	25	2	35	2	43	643	10:43:00	1	13	1	16	1	17	1	18	1	13	1	17	1	17	1	19	610	10:10:00	1253	20:53:00	178	90.8163	48
17	4	55	2	20	2	24	579	09:39:00	1	6	1	8	1	9	1	9	1	6	1	7	1	9	1	9	543	09:03:00	1122	18:42:00	168	93.8547	46
18	5	10	2	32.7	2	36.1	618.8	10:19:00	1	12.06	1	13.9	1	14.3	1	13.8	1	14.5	1	13.3	1	14.1	1	15.1	591.06	09:51:00	1209.86	20:9,86	192	94.5813	30
19	5	7.3	2	31.2	2	34.3	612.8	10:13:00	1	11	1	12.5	1	13.4	1	12.9	1	13.1	1	12.4	1	13.02	1	14.3	582.62	09:43:00	1195.42	19:55,42	164	82	32

## Sheet: Time-Youth
Players	400m			400m
	Min	Sec	Part 1.(Min:sec)	Min	Sec	Part 2.(Min:sec)	Overall (Sec)	Overall (Min:sec)	Max HR	Field max HR/CPET max HR (%)	Maximal 1 min. heart rate recovery (BPM)
1	6	4	06:04:00	6	18	06:18:00	742	12:22:00	208	99.0476	41
2	5	53	05:53:00	6	5	06:05:00	718	11:58:00	212	108.163	48
3	6	32	06:32:00	6	59	06:59:00	781	13:01:00	198	99	34
4	5	40	05:40:00	5	49	05:49:00	689	11:29:00	190	95	41
5	5	55	05:55:00	5	57	05:57:00	712	11:52:00	188	97.4093	46
6	5	28	05:28:00	5	36	05:36:00	664	11:04:00	186	96.3731	55
7	5	58	05:58:00	5	58	05:58:00	716	11:56:00	193	93.6893	40
8	5	35	05:35:00	5	41	05:41:00	676	11:16:00	201	97.5728	36
9	6	11	06:11:00	6	17	06:17:00	748	12:28:00	200	100	46
10	5	29	05:29:00	5	33	05:33:00	662	11:02:00	192	93.2039	39
11	5	40	05:40:00	5	58	05:58:00	698	11:38:00	204	98.0769	43
12	6	3	06:03:00	6	14	06:14:00	737	12:17:00	194	97	30
13	5	58	05:58:00	6	8	06:08:00	726	12:06:00	182	94.3005	36
14	5	54	05:54:00	5	46	05:46:00	700	11:40:00	195	97.5	32
15	5	53	05:53:00	6	14	06:14:00	727	12:07:00	190	96.9388	41
16	5	39	05:39:00	5	48	05:48:00	687	11:27:00	193	98.4694	48
17	5	37	05:37:00	5	53	05:53:00	690	11:30:00	185	98.9305	43
18	5	31	05:31:00	5	35	05:35:00	626	11:06:00	194	95.5665	53
19	5	29	05:29:00	5	33	05:33:00	622	11:02:00	201	97.5728	30
20	5	23	05:23:00	5	22	05:22:00	645	10:45:00	205	104.592	35
21	5	23	05:23:00	5	26	05:26:00	649	10:49:00	211	100.476	47
22	5	10	05:10:00	5	19	05:19:00	629	10:29:00	226	117.098	47
23	5	10	05:10:00	5	18	05:18:00	628	10:28:00	197	97.5248	40
24	5	9	05:09:00	5	19	05:19:00	628	10:28:00	197	98.5	38
25	5	7	05:07:00	5	17	05:17:00	624	10:24:00	205	104.592	46
26	5	2	05:02:00	5	35	05:35:00	637	10:37:00	193	96.5	45
27	5	2	05:02:00	5	5	05:05:00	607	10:07:00	213	95.9459	45
